# Supplementary material for: Aluminum Thin Film Nanostructure Traces in Pediatric EEG Net for MRI and CT Artifact Reduction
Source: Sensors (Basel). 2023 Mar 31;23(7):3633. doi: 10.3390/s23073633 (PMC10098641; doi:10.3390/s23073633)
Supplement: Supplementary file 1 [file sensors-23-03633-s001.zip]

Archive with 1 entries (1 files):
- sensors-2280871-supplementary.pdf
